# Supplementary material for: Relationship between doses of antihypertensive drugs and left ventricular mass index changes in hemodialysis patients in a Japanese cohort
Source: Ren Fail. 2021 Jan 17;43(1):188–97. doi: 10.1080/0886022X.2021.1872626 (PMC7833083; doi:10.1080/0886022X.2021.1872626)
Supplement: Supplemental Material [file IRNF_A_1872626_SM5865.xlsx]

## Sheet: Sheet1
No	age	sex(1:male, 0:female)	BMI(at baseline)	Alb	Cr	BUN	Mg	PTH	K	Ca	P	CRP	LDL-cho	Hgb	pre-dialysis sBP(mmHg) at baseline	pre-dialysis dBP(mmHg) at baseline	pre-dialysis sBP(mmHg) at 1 year	ESA (IU/week)	AVF(1) or AVG(2)	DDD (at baseline)	DDD (at 1 year)	LVMI/BSA at baseline	LVMI/BSA at 1 year	LVEF (%/100) at baseline	LVEF(%/100) at 1 year	CTR (%, at baseline)	CTR (%, at 1 year)
1	50.1616	1	19.446	4.4	8.46	61.6	2.2	9	5	8.6	5.5	0.08	68	11.3	138	99	159	3000	2	1	2.5	83.5491	98.5346	0.55	0.65	39.4	40.8
2	61.1616	1	24.7431	3.5	10.69	87	3.1	20	4.5	8.8	5	0.38	87	11.6	170	164	177	0	1	4	3	141.344	132.787	0.69	0.66	49	48.2
3	38.0274	1	22.6613	4	13.83	57.2	2.5	180	4.6	8.6	5.4	1.52	95	11.5	209	148	155	4500	1	2	1.5	94.8326	103.884	0.65	0.64	58.5	42.8
4	18.463	1	21.729	3.9	8.82	61.4	2.4	347	3.2	8.3	4.9	0.37	106	10.5	142	123	168	0	1	3	3	130.403	112.642	0.63	0.64	46.6	45.5
5	70.137	1	24.0625	4.2	11.26	71.5	2.6	130	4.6	8.9	4.9	0.46	120	10.5	124	120	167	12000	1	2.5	2.5	109.414	142.789	0.42	0.66	49.6	49.1
6	60.1753	0	24.8009	3.3	9.72	46.4	2.5	205	5.2	10.3	5.3	0.06	72	10.5	142	121	173	0	1	3	3	147.842	184.059	0.45	0.4	58.2	57.9
7	69.9808	0	20.1726	3.6	11.97	70.3	2.7	102	4.8	8.9	4.7	0.42	81	11	186	118	156	0	1	4	2	125.427	76.9649	0.6	0.7	47	49.6
8	42.9945	1	27.0988	3.8	12.66	71.7	2.7	227	4.7	9.4	4	0.05	141	10.5	112	121	166	0	1	2.5	2	105.698	60.7104			46.3	44.8
9	41.4	0	16.2222	4	10.4	63.1	2.7	76	3.8	11.1	5.1	2.04	58	11.2	150	139	166	0	1	2	2	90.8149	113.226	0.76	0.76	42.4	41
10	34.0055	1	15.9641	3.8	9.27	71.7	2.5	169	3.8	8.8	4.9	0.06	91	10.7	124	121	148	0	1	2	1.5	75.9363	72.7106	0.73	0.72	48.4	48.4
11	72.4767	0	17.9845	3.8	9	92.7	2.6	90	4.3	8.8	6.1	0.07	94	11.5	163	135	142	9000	1	1	1	74.3779	94.7293	0.68	0.73	45	48.2
12	53.8932	1	17.634	3.8	10.64	31.3	3.2	80	3.3	9.2	4.8	0.69	65	10.8	149	128	178	0	1	4	4	138.525	187.652	0.77	0.64	46.5	53.4
13	47.1342	1	23.053	3.8	13.01	57.8	2.6	578	4.9	9.6	3.6	0.46	89	11.6	127	124	138	6000	1	3	3	288.74	278.685	0.39	0.3	47.7	51.9
14	44.6411	1	24.6528	3.9	9.08	49.3	2.4	92	4.6	9.1	3.3	0.13	67	10.5	161	160	170	3000	1	4	4	184.311	139.046	0.8	0.65	48.2	40.6
15	59.0384	0	19.1894	3.4	11.27	56.6	2.4	207	3.8	8.3	4.2	0.09	113	10.7	120	110	177	9000	1	2	2	90.0223	88.1081	0.7	0.62	46.8	38.1
16	58.0548	1	24.4118	3.8	5.74	65.3	2.9	110	5	8.5	4.4	0.05	55	12.9	140	121	157	6000	1	3	4	123.533	135.021	0.6	0.76	47.6	44.3
17	52.2274	1	25.3515	3.7	10.86	44.9	2.9	156	4.8	8.7	4.3	0.08	88	10.6	140	108	186	0	1	3.5	2.5	111.497	108.031	0.76	0.76	52.5	45.8
18	68.3479	1	26.8274	3.5	7.79	41.8	2.3	82	4	8.6	5.9	0.05	43	10.9	124	120	147	3750	1	2.5	2.5	100.957	89.4714	0.78	0.73	52.9	49.2
19	73.0082	1	22.112	3.8	11.21	48.1	2.5	182	4.3	8.7	4.8	0.05	46	10.6	207	146	173	0	2	2	2	86.4025	133.844	0.89	0.71	53.2	46.6
20	61.5479	1	17.9592	3.8	10.2	69.2	2.1	49	5	8.1	6	0.05	86	10.8	148	124	117	1500	1	2	2	80.7959	56.7594	0.76	0.64	49.1	44.1
21	56.7096	1	18.2478	3.3	13.52	41	2.7	241	3.9	8.3	4.3	0.25	89	11.3	141	121	175	7500	1	3	3	142.704	137.266		0.66	46.7	52.3
22	60.5096	0	21.7504	3.9	8.4	51.7	2.4	137	4.5	9.2	5.4	0.25	54	10.6	134	132	173	6000	1	2	2	89.0574	105.944	0.59	0.77	48.2	47.9
23	66.3781	0	18.1038	4.2	9.32	84.3	2.6	61	3.8	10.8	1.4	0.09	75	11.4	136	125	166	3750	2	2	2	91.9403	100.582	0.61	0.7	48.4	44.4
24	37.7726	0	22.6337	3.8	15.01	46.2	2.7	115	6	10.3	4.4	0.82	78	11.1	147	139	155	7500	1	3	3	142.654	138.668	0.78	0.76	42	42.1
25	31.1699	0	19.2526	4.1	9.78	46.3	2.5	107	4.6	9.1	7.9	0.26	63	11.3	156	128	127	750	1	1	1.5	78.1067	84.0898	0.62	0.71	44.9	44
26	63.4685	1	16.4444	4.2	10.75	47.7	2.4	103	5.1	10.2	4.1	0.05	78	12.7	119	113	165	2250	1	3.5	2	109.73	83.4229	0.51	0.41	48.5	47
27	60.8521	0	21.4912	4.1	11.1	35.6	2.4	76	4.6	9	6	0.05	80	11.1	140	120	134	6000	1	1	2	68.6017	82.1577	0.76	0.82	50.3	52
28	57.2822	0	31.2331	4.1	7.79	56.9	2.8	49	2.9	8.6	5.1	0.2	76	9	148	146	158	0	2	4	3	195.751	134.188	0.4	0.63	48.8	48.2
29	81.737	0	24.9915	3.5	10.34	64.7	3	77	4.8	9.1	4.7	0.12	82	10.7	146	140	165	9000	1	2	2.5	90.571	116.775		0.56	56.1	57.6
30	62.7151	1	20.9745	3.8	6.4	58.2	2.2	72	5	9.2	8.5	0.05	95	11.3	100	112	218	6000	1	1	3.5	61.6203	114.392	0.81	0.77	46	48.6
31	63.4466	1	15.4702	3.8	12.18	77.1	2.2	251	4.8	9.3	4.7	0.36	80	10.8	153	129	156	6000	1	2.5	2.5	105.494	87.7983	0.75	0.7	50.6	43.7
32	69.6712	0	22.0293	3.9	8.71	40.1	2.6	91	4.6	8.4	4.6	0.08	76	10.9	119	115	168	4500	1	1	1	94.4898	140.793	0.63	0.71	46	43.7
33	60.8466	1	21.1905	4.3	11.62	69.7	2.5	100	5	8.2	6.1	0.05	98	10.5	142	106	176	0	1	4	3	180.936	168.059	0.2	0.22	44.3	47.6
34	75.6329	1	22.5056	3.3	6.32	36.8	2.4	228	3.8	9.7	6.1	0.08	64	7.8	123	107	164	0	1	1.5	1.5	116.731	92.6876	0.61	0.7	47.1	43.3
35	54.5863	0	21.0156	4.2	12.53	63.8	2.1	128	3.6	8.9	4.2	0.08	66	11.4	149	119	190	0	1	1	1	89.7259	116.996	0.78	0.67	46	44
36	37.6411	0	16.2527	4	14.23	70.4	2.6	209	4.9	8.1	5.3	0.05	161	10.5	128	110	163	7500	1	2	3	63.8706	116.142	0.76	0.76	44.4	52
37	61.8877	1	21.1257	4.1	6.56	64.1	2.5	272	4.9	8.3	3.4	0.68	47	9.5	166	146	136	0	1	1.5	1.5	112.351	66.984			49.5	47.8
38	64.2466	1	22.1354	3.8	10.46	48.9	2.8	197	4.9	8.5	5.1	0.05	68	10.3	140	138	170	1500	1	1	2.5	75.9607	113.365	0.75	0.77	38.7	38.7
39	65.6	1	20.5592	4	11.16	59.2	2.7	4	3.6	9.4	5.7	0.14	93	10.7	150	115	143	9000	2	3	1.5	131.837	111.184	0.72	0.66	49.2	47.2
40	58.0301	0	19.313	3.6	11.1	54.9	2.4	48	3.7	8.9	3.7	0.06	47	10.3	159	142	175	2250	1	2	2	82.6224	90.7867	0.74	0.88	47.2	44.9
41	61.7562	1	24.5632	3.5	11.5	51.9	1.9	179	5.3	9.9	4.4	0.09	93	10.2	165	138	180	0	1	2	2	147.835	147.686	0.73	0.7	43.6	39.3
42	64.2329	1	32.5368	3.3	7.4	49.1	2.5	73	4.1	8.2	3.7	0.19	99	11.6	153	138	142	4500	1	1.5	2.5	104.345	120.516	0.63	0.76	48.1	40.3
43	56.9068	1	18.6372	3.6	10.52	66.9	2.5	22	4.7	8.6	5.8	0.07	50	10.9	138	130	150	9000	1	2.5	2.5	101.034	128.144	0.77	0.66	52.2	50
44	56.3726	1	29.3848	3.4	8.55	54	2.2	68	3.9	9	4.2	0.05	75	11	180	143	128	1500	1	3	2	153.681	129.558	0.48	0.5	51.5	44.3
45	65.811	1	19.8594	3.5	5.4	78	2.6	226	3.9	9.5	4.4	2.69	112	11.7	148	114	157	0	2	4	3	189.415	167.958	0.62	0.71	43.7	46.6
46	74.6904	1	18.5868	3.7	12.13	55.5	2.4	198	3.9	8.2	5.1	1.67	52	11.9	160	152	147	750	1	2	2	123.804	107.668	0.63	0.66	55.7	53.5
47	57.3041	1	18.8823	3.4	5.94	35.3	2.3	60	3.9	8.3	3.7	0.16	88	12.4	165	149	160	0	1	2	1.5	91.6397	70.9102	0.86	0.74	48.5	43.6
48	65.4932	1	21.4525	3.2	9.63	63.3	2.6	77	4.4	8.9	7.1	0.43	103	11.4	143	128	162	3000	2	4	3	157.671	151.547	0.49	0.76	53	47.2
49	47.4849	1	19.2008	3.8	6.06	49.2	2.5	73	3.2	8.8	5	0.22	96	10.7	162	155	135	3750	1	2.5	2.5	116.194	91.5289	0.63	0.74	59.2	46
50	75.411	0	21.2306	3.3	15.36	55.9	1.9	48	4.8	8.6	3.3	0.05	112	10.6	173	149	143	6000	1	3	3	170.627	168.598	0.52	0.79	51	52.3
51	76.9534	0	18.5178	3.4	13.41	56.3	2.8	100	5.7	9.4	4.3	0.06	63	11.1	149	140	157	4500	1	3	3	183.875	179.162	0.78	0.78	60.7	57.2
52	45.6575	1	20.6174	3.9	11.55	44.8	2.1	56	5.1	9.4	4.8	0.05	58	10.4	158	141	139	4500	1	2	1.5	87.5047	58.3815			39.5	41.9
53	40.2384	1	27.3333	3.4	15.28	45	2.5	221	4.4	9.3	4.2	0.07	75	10.4	154	90	176	4500	1	2.5	2.5	115.515	160.738	0.39	0.51	59.6	49.7
54	81.1671	1	22.4766	2.9	12.07	64.7	2.9	81	4.2	8.1	4.3	0.57	58	10.5	101	100	181	2250	2	2.5	3.5	113.989	163.93	0.5	0.49	54.8	52.7
55	64.4849	1	24.9202	3.8	8.68	69.2	2.2	97	4.7	8.4	5.4	0.14	103	11.8	167	160	141	9000	1	4	3	170.376	128.413	0.61	0.67	48.9	44.4
56	40.8411	1	19.9837	3.3	10.89	48.6	3.5	65	5.2	8.1	4.2	0.05	90	10.9	164	138	186	2250	1	2.5	2.5	111.712	129.991	0.76	0.56	46.7	46.6
57	59.7479	1	22.0107	2.8	9.15	48.1	2.6	125	2.9	8.8	3.1	0.12	94	10.9	179	158	169	3750	1	4	5	146.185	163.037	0.76	0.76	52.4	48.5
58	80.0904	1	22.0604	3.7	11.62	64.7	2.6	194	4.4	9.3	4	0.35	60	10.3	128	108	165	750	1	3.5	3.5	118.431	126.84	0.72	0.72	49.6	47.5
59	52.2849	1	27.3121	4.1	5.38	64	2.6	109	4.6	9.1	3.6	0.05	124	11.6	162	151	159	0	2	3	3	122.882	126.366	0.65	0.6	45.4	44.2
60	69.7068	1	21.4174	4	9.17	41.7	2.2	19	3.7	9.5	3	0.05	116	9.7	172	102	157	7500	1	3	3	148.456	121.91	0.43	0.4	46.2	44.6
61	77.3479	1	21.8314	3.5	11.55	51.4	2.6	14	3.4	9.2	4.4	0.18	72	10.3	132	119	203	10500	1	4	3	211.66	187.011	0.74	0.62	49.4	47.8
62	70.2959	1	21.9098	3.6	6.98	27.9	1.9	31	3.9	8.9	4.4	0.18	93	10.4	150	98	144	6000	1	4	3	176.287	145.539	0.79	0.76	48.2	49.8
63	67.6959	0	21.9098	3.5	9.85	47.3	2.4	35	4.9	9	5.7	0.06	97	11.6	198	178	155	6000	1	3	3	151.56	164.757	0.7	0.69	47.4	46.4
64	47.3589	1	21.7014	3.3	11.76	76.6	2.5	140	4.5	8.7	4.7	0.05	130	10.8	164	141	151	9000	1	3	2	143.08	88.8012	0.69	0.66	46.7	47.5
65	70.9068	0	20.0398	3.2	9.37	59.5	2	65	4.1	8.6	5.5	0.1	80	11.4	99	90	139	4500	2	2	2	78.7257	89.1586	0.61	0.74	53.6	45.3
66	74.2521	1	20.5293	3.9	11.58	35.1	2.7	62	4.7	8.3	2.1	0.24	121	11.3	145	139	182	3750	1	2	3	76.4871	125.806	0.68	0.73	45.8	49.35
67	57.5753	1	20.1562	3.5	7.73	61.1	2.3	161	3.9	9.7	5.1	0.07	37	11.5	133	126	152	9000	1	2	3	132.503	103.207	0.35	0.28	56	51
68	61.2027	0	21.2837	4.1	15.38	50.6	2.4	180	4.1	8.3	5	0.14	130	11.1	141	119	146	7500	1	3	3	179.744	128.94	0.71	0.66	49.4	46
69	64.1288	0	25.3515	3.5	9.56	71.3	2.4	23	3.6	8.2	3.7	0.13	90	11.5	164	146	156	3750	1	4	2.5	159.949	117.189	0.78	0.74	55.9	52.7
70	61.9808	0	16.703	3.8	11.79	50.2	2.4	202	4.7	10.4	3.1	0.62	115	11.8	105	110	139	1250	1	3	3	150.106	126.723	0.69	0.88	60	56.7
71	65.2712	0	20.889	3.8	6.68	48.6	2	90	4.8	8.7	4.2	0.21	78	11.6	175	153	129	7500	2	1.5	1.5	96.0905	142.72	0.72	0.72	49.3	47.9
72	61.3616	0	25.6641	4.4	8.81	73.8	2.1	171	4.9	8	3.9	0.05	61	10.5	167	142	136	1500	1	2	2	87.084	87.2995	0.83	0.81	44.3	48.3
73	69.2521	1	19.3082	3.8	9.78	55	2.2	94	4.9	9.6	4.6	0.12	57	10.4	123	110	132	2250	1	3	3	160.422	153.065	0.46	0.63	46.1	42
74	72.3973	0	26.5039	3.5	11.33	67.7	2.5	144	4.6	8.6	5.6	0.14	65	9.8	163	121	129	9000	1	2.5	2.5	109.68	117.535	0.68	0.66	53.5	54.2
75	59.9479	1	18.2222	3.2	9.71	49.2	1.8	145	4.8	8.8	4.5	0.06	47	12.1	152	150	155	2250	1	3	2	121.974	94.3364	0.69	0.66	49.1	42.4
76	66.1233	1	19.2097	2.8	8.67	53	2.5	76	4.6	8.6	3.6	0.4	92	9.9	146	98	219	6000	1	4	3	168.981	130.212			54.7	50.7
77	72.5918	1	18.2912	3.7	7.63	36.4	2.6	103	4.9	8.3	4	1.31	49	10.9	162	114	143	3000	1	3	2	129.6	71.9953	0.61	0.68	45.8	41.7
78	63.5151	1	21.5319	3.5	10.41	49.8	2.7	106	4	8.7	5.1	0.25	52	10.1	172	155	170	1500	1	3	3	164.244	116.903	0.76	0.7	47.9	43.1
79	61.0959	0	22.0934	3.6	12.41	45.2	2.5	100	3.6	9.1	4.6	0.05	119	11.9	159	146	166	2250	1	2.5	2.5	117.566	113.808	0.65	0.75	59.8	46
80	33.2027	1	17.0312	4.1	12.56	71	2.3	104	4.4	9.5	4.2	0.05	76	9.9	174	156	219	4500	1	2.5	1.5	111.72	123.95	0.63	0.67	44.8	38.9
81	46.5096	1	18.7962	3.6	8.02	53.6	2.3	6	5.1	8.5	5.2	0.06	81	10.9	160	129	188	2250	1	3	3	121.763	108.484	0.69	0.66	44.2	42.1
82	60.8795	1	22.1038	3.4	7.16	61.5	2.7	86	4.4	10.2	4.7	0.08	103	11.1	154	141	180	4500	2	2	2	88.3636	60.1944	0.79	0.63	37.2	37.2
83	61.9096	1	19.9965	3.7	10.42	53.5	2.2	44	4.7	8.7	5	0.06	121	11	144	100	154	6000	2	2	3	86.47	137.073	0.74	0.8	47.7	49.1
84	73.8603	1	17.0518	3.7	8.23	72	2.7	105	3.6	9.2	4.8	0.05	78	9.5	152	108	171	3000	1	4	3	159.938	131.355	0.7	0.74	56.7	50.3
85	59.9151	0	21.729	3.7	15.33	39.1	2	76	4.8	9.1	4.5	0.05	50	10.3	142	142	152	6000	1	3	3	120.684	99.3154	0.68	0.61	50.8	46.6
86	74.7507	1	25.503	4.2	11.08	48.6	2.8	228	5.4	8.6	4.4	0.11	52	11.4	170	136	152	9000	1	2.5	2.5	103.444	78.3864	0.68	0.65	47.8	52.9
87	70.5808	0	21.2724	3.4	8.44	53.8	2.8	236	3.6	8.9	5.4	0.1	60	10.8	166	103	147	3750	1	4	3	158.009	139.946	0.68	0.76	49.2	45.3
88	59.2959	0	19.6492	3.5	9.84	55.4	2.7	37	3.9	8.5	4.1	0.06	67	14.6	165	152	105	6000	1	2	2	70.6147	78.9031	0.8	0.77	44.1	42.8
89	77.6247	1	29.7265	3.5	8.44	42.7	2.8	90	4.9	9.1	7.2	0.35	72	11.1	162	149	155	9000	1	1.5	2.5	110.657	129.2	0.62	0.7	51.9	48.5
90	84.6685	1	29.765	2.8	8.24	63.1	2.4	35	3.9	8.2	3.9	0.08	51	11.2	193	124	148	4500	2	1	0	96.291	94.4487	0.63	0.69	48.2	51
91	48.0767	0	26.3186	3.8	10.63	60.1	2.6	79	5.5	8.9	3.5	0.09	73	9.9	162	146	149	7500	1	1.5	1.5	98.36	87.8304	0.68	0.66	40.2	42.5
92	54.0192	1	22.8862	3.4	13.02	51.7	2.6	59	3.6	9	5.9	0.05	89	11.8	166	134	216	2250	1	4	3	192.169	173.45	0.44	0.56	52.1	47
93	75.7288	1	17.5294	3.7	13.96	47.7	2.3	89	4.2	9.2	4.8	0.05	81	11.4	168	153	141	0	1	3	3	141.387	100.253	0.75	0.68	53.2	49.2
94	72.0247	1	18.6226	3	10.6	60.2	2.6	133	5.3	9.1	4	0.44	111	10.3	177	163	163	1500	1	3.5	4.5	118.303	139.626	0.69	0.68	54	48.8
95	69.4575	1	18.9322	3.7	11.87	45.3	2.3	71	3.8	8.5	7.2	0.05	79	11.5	121	97	160	3000	1	3	3	144.352	145.772			53.2	50.9
96	60.4548	1	23.1385	3.7	6.02	53.6	2.5	167	5.2	8.2	6.8	0.05	122	10.5	191	159	129	6000	1	3	4	136.827	157.549	0.77	0.78	47.6	46.4
97	81.4822	1	20.8953	3.8	7.98	51.9	2.8	174	4.2	9	4.7	0.05	113	10.8	154	149	171	3000	1	2.5	2.5	109.954	119.439	0.75	0.78	45.1	47.1
98	77.2055	1	30.2528	3.6	10.53	45.5	2.7	87	4.4	8.7	4.2	0.37	39	11.2	147	137	171	3000	1	3	3	155.46	122.806	0.76	0.72	46.5	47.3
99	70.4767	1	19.2578	3.9	9.57	73.2	3.1	113	4.3	8.4	5.2	0.05	94	10.9	152	130	147	2250	1	3	3	190.371	159.288	0.63	0.65	50.6	43.4
100	44.2822	0	29.7608	3.7	10.6	29	2.5	238	4.3	8.2	4.6	0.09	61	10.9	150	118	186	9000	1	2	3	85.4736	121.236	0.73	0.74	50.3	43.3
101	55.5452	0	20.976	3.3	5.04	58.1	2	17	4	9.2	4.3	0.05	103	11.2	143	138	159	1500	1	2	2	78.1806	69.9769	0.78	0.77	48.3	49.7
102	63.3616	1	24.3893	3.9	9.86	60.8	2.6	165	3.7	9.2	5.5	0.05	88	10.7	198	173	131	9000	1	3.5	2	109.271	107.382	0.62	0.62	47.6	46.5
103	88.474	1	17.01	3.5	10.33	72.8	2.4	120	3.8	9.1	4.3	0.05	78	11.4	163	124	144	1500	1	5	3	158.297	89.0096	0.51	0.5	47.7	45.7
104	65.1562	1	24.4956	3	8.97	60.9	2.5	122	5	8.7	3.9	0.89	120	11.7	174	171	186	750	2	3	3	131.991	94.9981	0.8	0.72	46.3	46
105	82.1808	0	22.1877	3.8	6.5	73.6	2.6	171	4.2	8.4	5.5	0.11	81	10.8	200	126	169	6000	1	3	3	127.807	104.888	0.77	0.74	46.7	45.8
106	52.5836	1	29.4349	4.4	6.63	49.5	2.6	90	4.3	9.6	3.6	0.05	69	9.8	186	168	171	2250	1	2.5	2.5	107.23	129.951	0.63	0.52	46.4	49.1
107	75.0493	0	23.1751	3.8	4.39	48	2.3	86	4.6	9	4.4	0.37	75	9.2	152	140	173	4500	1	2.5	3.5	105.548	124.807	0.82	0.78	51.8	62.3
108	85.8301	0	19.7863	4	9.67	62.5	3.2	317	3.7	8.9	5	0.05	88	11.3	136	120	148	1500	1	1.5	1.5	109.48	147.888	0.73	0.76	56.4	54.8
109	84.9178	0	18.0262	3.7	4.92	53.1	2.3	265	3.6	8.1	3.1	0.13	79	12.2	167	148	145	4500	1	4	4	144.179	152.798	0.64	0.67	55.7	48.1
110	64.274	1	21.1601	3.7	9.75	42.7	2.4	161	3.7	8.9	4.3	0.14	35	9.3	186	166	171	3000	1	4	3	125.773	118.372	0.5	0.6	57.8	55.1
111	85.274	0	19.8137	4.4	7.67	50.8	2.4	287	4.9	9	3.1	0.05	95	11.2	152	141	119	9000	2	4	3	170.668	101.245	0.35	0.66	65.3	48.2
112	86.5041	0	25.4147	4.1	7.99	57.7	2	19	6	9.7	4.5	0.33	58	10	145	137	142	3000	1	3	1.5	123.221	107.327	0.78	0.75	48.1	47.7
113	65.5288	1	21.5198	3.9	6.88	73.7	2.7	10	4.5	8.7	4.4	0.06	104	11.5	113	105	155	9000	2	4	3	163.131	125.598	0.65	0.66	55.8	53.7
114	76.9973	1	20.0288	3.6	9.14	56	2.3	17	4.2	8.6	5	2.69	59	11.1	160	131	168	0	1	2.5	2.5	106.68	111.528	0.74	0.68	45.4	46.3
115	79.1945	1	25.7117	3.4	7.23	51.2	2.6	108	4.6	9	3.4	0.14	75	11.4	194	166	127	9000	2	3	3	142.742	123.747	0.52	0.33	45.6	55.8
116	62.8027	0	19.8442	3.7	8.92	72.9	2.4	108	3.6	8.7	6	0.14	101	10.4	142	121	167	3750	1	1	2	69.6808	80.047	0.8	0.78	47.6	41.5
117	74.8411	1	23.0546	3.4	6.42	43.4	2.6	148	4.3	8.7	3.7	0.07	90	10.9	172	158	160	2250	1	1	0	86.8751	70.1639	0.76	0.74	41.2	41.6
118	57.0767	0	20.7609	3.7	8.8	46.3	2.3	89	4.2	8.7	5.3	0.06	107	10.5	168	151	136	4500	1	3	3	127.733	104.422	0.69	0.72	41.3	40.4
119	78.6959	0	17.1729	3.6	8.94	50.4	2.5	8	5.4	8.6	5	0.1	73	9	182	149	148	3750	1	2.5	2.5	114.109	114.484	0.67	0.65	46.7	47.9
120	64.674	1	21.6418	3.7	6.35	51.4	2.4	116	3.9	9.3	5.7	0.45	78	10.3	168	169	134	9000	1	2.5	2.5	103.404	118.093	0.68	0.7	46	45.5
121	71.2712	1	25.6641	3.4	6.96	55.5	2.3	98	5.6	9.8	5	0.47	33	12	195	149	158	2250	1	3.5	3.5	118.241	123.023	0.66	0.65	47.6	49.3
122	80.5178	1	24.5845	3.8	8.23	62.9	2.2	167	5.1	9.3	5.4	0.16	57	11.1	191	174	175	7500	1	3	1.5	145.319	100.187	0.64	0.67	44.7	39.9
123	56.8575	1	19.0579	4.1	9.89	51.8	2.7	88	4.7	8.5	4	0.05	72	10.1	123	117	111	4500	1	3	3	132.429	162.089	0.72	0.6	47.6	46.7
124	70.1041	0	28.5494	3.7	13.16	40.5	2.3	16	5.1	8.9	3.9	0.32	73	11.2	175	168	197	7500	1	4	4	207.821	205.217	0.74	0.62	56.5	57.2
125	80.1918	1	15.0179	3.8	4.75	74.2	2.4	160	4.2	9	6.1	0.11	143	11.3	154	116	117	2250	1	4	3	181.406	131.213	0.72	0.66	46.7	40.7
126	75.9068	1	20.9566	3.8	5.3	55.6	2	63	3.9	8.8	3.9	0.05	65	10.4	162	148	215	4500	1	2.5	2.5	119.979	118.328	0.56	0.48	61.9	56.4
127	32.7945	1	22.0389	3.7	8.14	57.4	2.1	119	4.4	9.9	4.9	0.05	91	10.9	158	139	173	3750	1	4	3	147.8	133.579	0.76	0.74	49.5	48.9
128	62.1288	1	21.0962	3.6	5.05	50.6	1.9	108	3.6	9.7	4.7	0.31	68	11.7	154	119	178	9000	1	4	2.5	127.925	107.831	0.62	0.66	46.6	49.3
129	55.9479	0	28.077	3.9	5.35	60.1	2	76	4.1	9.1	6.5	0.05	53	11.4	161	151	196	3000	1	3.5	4.5	114.016	140.76	0.74	0.71	47.8	45.9
130	75.1479	0	19.3709	3.9	12.84	43.7	2.8	739	4.6	8.5	4	0.1	69	10.1	132	124	170	2250	1	3	3	128.487	137.036	0.71	0.67	48.7	50.8
131	82.4959	0	15.2386	2.3	8.03	58.2	2.2	81	4.1	8.5	5.7	0.28	106	10.5	159	153	165	7500	1	2	2	145.624	187.219	0.51	0.57	63.5	61.4
132	79.0877	1	25.8448	3.4	10.92	35.9	2.8	133	3.1	8.4	4.7	0.08	113	11.7	193	155	167	9000	1	4	5	128.477	154.87	0.74	0.79	59.9	53.1
133	74.2822	1	23.9621	3	11.04	26.3	2.4	123	4.9	7.8	4	0.05		11.2	133	129	215	9000	1	2.5	3.5	108.333	134.481	0.75	0.45	42.1	47.3
134	67.9452	0	21.6409	3.6	8.18	46.6	2.2	71	5.1	9	5.4	0.05	57	11.4	134	113	167	3000	1	1.5	2.5	97.7278	123.151	0.68	0.66	59.6	55.9
135	45.4712	1	19.3174	3.1	13.49	46.5	2.7	170	4.3	8.1	3	0.05	113	10.8	127	100	141	1500	1	2	2	95.7752	98.0664	0.62	0.65	45.9	45.3
136	55.4603	0	21.3528	3.6	8.96	52.5	1.9	119	5.5	8.6	4.5	0.59	116	10.9	167	158	137	0	1	2.5	3.5	98.1076	119.006	0.72	0.77	47.3	44.6
137	61.4548	1	24.677	3.7	9.04	36.5	2.3	213	5.1	9.1	4.2	0.11	86	12.2	164	151	166	2250	1	1	3	88.4992	118.831	0.73	0.77	45.4	48.9
138	52.2685	1	18.144	4.1	10.11	69.7	2.4	50	3.4	10.6	2.7	0.06	92	9.1	124	120	158	0	1	3	3	159.054	145.431	0.8	0.82	59.4	47
139	66.0685	1	28	4	13.51	62.2	2.5	103	4	8.5	5.1	0.05	76	12.6	152	142	171	750	1	3	3	161.486	170.377	0.63	0.64	54.4	52.3
140	70.9918	1	24.3418	3.6	9.6	68.4	2.4	323	4.7	10.5	6	0.07	56	11.1	156	144	167	4500	1	2	2	145.425	189.74	0.7	0.66	51.8	50.7
141	67.6685	0	20.3792	3.8	9.01	55	2.5	72	4.6	9.4	7	0.53	74	11.9	152	144	145	6000	1	2.5	2.5	113.916	109.454	0.72	0.77	46.6	50.8
142	76.0986	0	25.5006	3.4	9.32	42.2	3.4	94	4.1	9.3	3.4	2.39		11.3	110	104	151	3000	1	3	3	133.365	128.167	0.76	0.73	57.9	57.9
143	66.5096	1	22.0317	3.8	12.73	61.5	2.5	228	5.6	9.4	4.2		87	10.5	113	106	156	3000	1	3	3	157.263	145.61	0.75	0.64	55.3	49.7
144	66.5753	0	21.0517	2.5	9.9	79.4	2.8	22	4.5	8.8	3.9	0.09	91	10.7	143	138	179	1500	2	3	3	140.533	133.023	0.67	0.63	44.8	51.9
145	67.7534	0	21.7784	3.1	9.36	56.6	2.4	110	4.1	9.4	4.9	0.07	95	11.3	175	165	191	2250	1	3	2	145.958	120.842	0.69	0.71	49.2	52.8
146	66.9644	0	24.1787	3.9	7.63	55.8	2.4	27	4.9	9.3	4.2	0.06	94	10.9	138	127	155	3000	1	2	3	81.1241	102.255	0.68	0.64	53.4	49.4
147	86.2356	0	21.2306	3.1	10.6	61.5		29	5.5	8.7	4.3			11.7	149	138	135	0	1	2.5	1.5	108.658	101.992	0.64	0.62	47.8	50.4
148	73.2932	1	23.534	3.4	5.59	69.8	2.9	59	3.6	8.6	4.5	0.06		10.9	154	138	153	3000	1	2.5	2.5	119.386	114.763	0.71	0.74	48.5	47.3
149	67.6247	1	24.0074	3.8	10.66	58.5	2.9	143	4.5	8.9	6.3	0.05		10.4	140	135	158	750	1	3	2	126.814	117.631	0.67	0.66	55	49.8
150	65.263	0	20.213	2.7	12.57	60.7	2.5	364	5	9.8	4.1	0.54	70	11.4	129	131	133	2250	1	4	2.5	146.626	98.8037	0.75	0.69	49.8	45.9
151	66.5178	1	25.2248	3.7	7.85	69.5	2.4	86	5.6	8.2	5.7	0.05	69	11.3	155	135	127	6000	1	4	4	191.634	208.442	0.71	0.65	55.5	54.2
152	65.9068	1	20.0624	3.8	8.72	63.4	2.2	121	4.1	8.1	4.7	0.07	40	11.3	214	180	162	1500	1	3	4	130.105	166.804	0.75	0.73	49.8	48.4
153	78.7808	1	20.3493	3.2	13.79	52	2.3	223	5.7	9.9	4.7		153	11.6	169	158	177	3000	1	2.5	2.5	119.181	164.319	0.76	0.66	46.5	47.3
154	71.0712	1	21.0745	3.8	13.86	67.4	2.8	22	4.4	8.4	5.1	0.05	107	10.6	160	146	165	3000	2	2	2	93.399	132.49	0.66	0.62	45	47.1
155	66.3452	1	20.5875	3.6	9.14	41.4	2.6	282	4.5	8.7	6.2			11.1	173	165	154	3000	1	2	2	94.9191	133.307	0.76	0.68	47.6	51.3
156	42.337	1	20.9375	3.8	14.38	60.3	3	72	4.4	10.3	4.1	0.33	75	11.9	144	129	164	2250	1	2.5	2.5	116.897	146.136	0.52	0.59	45.8	45.1
157	85.8658	1	18.4792	3	10.26	46.8	2.4	235	4.8	9	6.1	0.31		10.8	176	139	188	9000	1	2	2	99.4288	73.0921	0.67	0.67	52.8	48.6
158	69.8849	1	21.8195	3.8	10.82	58	2.5	78	4.6	8.6	5.3	0.05		10.7	190	175	156	3750	1	4	2.5	146.892	97.5962	0.51	0.55	49.3	48
159	72.4438	0	18.3464	3.4	10.75	49	2.5	56	5	8.8	3.8	0.12		10.9	138	138	147	3000	1	3	3	121.926	124.33	0.65	0.69	56.8	57
160	54.537	1	27.1681	3.5	7.56	28.4	2.3	82	5.9	8.8	6	0.08	85	11.9	152	141	136	3000	1	4	3	229.269	181.228	0.62	0.62	61.6	43
161	63.5589	1	24.6965	4	10.32	58.4	2.4	34	3.5	9.2	5.4			11.3	132	123	137	3000	1	2.5	2	117.7	106.504	0.56	0.63	52.5	52.9
162	49.6849	1	24.281	3.8	13.23	40.1	2.6	60	5	9.4	5.5	1.32	99	11.8	162	127	135	3000	1	3	3	125.881	83.5703	0.7	0.75	46.1	42.8
163	72.3479	0	25.6382	4.1	6.94	58	3	65	5.1	9.3	7.5		82	10.7	160	143	150	3000	1	4	3	120.18	67.9111	0.7	0.66	49.5	50
164	50.0164	0	20.5896	3.9	11.08	70.4	2.4	31	4.3	8.8	4.9	0.4	58	11.1	197	128	165	1500	1	1	1	71.3214	71.5078	0.68	0.79	37.3	37.9
165	63.3644	0	22.4941	3.8	8.27	36.9	3.3	103	3.5	9.4	6.2	0.05	66	11.8	156	161	131	1500	1	3.5	2	111.716	70.4237	0.77	0.6	52.8	60.3
166	75.2658	1	25.2	3.3	10.92	68.9	2.6	107	4	7.7	4.7	0.68	93	10.3	129	144	147	7500	1	4	3	193.666	168.726	0.74	0.72	49.9	50.1
167	83.4904	0	23.591	2.8	9.95	44	2.1	62	4.7	9.7	5.6	0.38		10	129	110	158	9000	1	4	2.5	147.049	107.864		0.59	55.9	59.7
168	76.3836	1	18.7493	3.5	11.44	52	1.8	108	4.7	8.2	4.5	0.14		11.1	150	150	189	6000	1	1	1	88.2138	115.043	0.83	0.75	50.2	43.2
169	52.6767	1	20.727	3.6	6.3	52.8	2.3	122	4.4	8.6	4.1	0.06	68	11.2	110	146	167	9000	1	2.5	2.5	103.86	112.917	0.76	0.75	47	44.3
170	61.8247	0	28.3685	4.3	9.88	50	2	60	5.9	9.4	4.1	0.1	75	10.9	161	138	183	6000	1	1	0.5	66.198	49.4068	0.65	0.61	47.8	43.3
171	70.1781	1	26.9598	3.6	8.82	46.7	2.7	84	4.4	9.4	5.5	0.11	94	10.3	201	167	163	9000	1	1	2	87.8967	100.014			42.3	47.6
172	62.4795	1	19.9481	3.5	7.34	44.7	2.3	61	5.8	9	5.1	0.13	111	11.1	182	141	155	3000	1	3	3	130.156	127.099	0.8	0.62	51	48
173	69.3808	0	26.9633	3.6	7.34	32.9	3.3	133	4.7	8.5	4.5	0.09	10	11.4	154	130	171	4500	1	2.5	2	115.738	111.762	0.69	0.68	55.3	49.6
174	76.8959	1	21.7153	3.5	10.49	80.6	2.5	130	3.3	8.3	3.4	0.32		10.9	185	137	154	4500	1	3	3	140.511	152.053	0.68	0.74	55.8	56.5
175	80.5616	1	14.9844	3.9	12.64	39.2	2.2	152	4.9	10.2	7.9	0.05		9.6	171	150	159	4500	1	2	3	123.266	98.8993	0.8	0.61	50.4	50.8
176	72.2082	1	22.8937	3.8	12.55	61.4	3.2	42	5.1	9	3.1	0.05	90	10.7	165	162	144	2250	1	2.5	1.5	109.724	133.454	0.77	0.79	47.2	47.3
177	71.6411	1	26.569	3.9	8.48	85.3	2	90	3.5	8.9	4.4	0.23	87	10.4	149		154	2250	1	3	2	138.005	98.186	0.66	0.75	57	50.6
178	81.0603	1	28.4423	4	9.86	70.3	2.5	40	4.8	8.9	3		71	11.1	153	146	153	9000	2	2.5	2.5	111.863	106.252	0.8	0.6	48.8	42.8
179	79.5945	1	16.4828	3.4	9.21	57.7	2.3	89	5.2	8.3	4.6	0.07	113	10.7	171	145	172	0	1	3	3	183.357	161.377	0.88	0.75	60.5	50.1
180	51.5233	0	20.043	3.9	7.04	55.4	2.5	302	3.8	8.9	3	0.05	101	11.7	153	141	161	0	1	3	2.5	156.608	145.099	0.23	0.29	63.3	56.1
181	69.274	1	17.2171	3.2	5.74	69.2	1.9	16	4.3	9.5	4.5	0.09	82	11.7	159	139	150	4500	1	3.5	4	117.009	141.517	0.78	0.75	55	51.5
182	69.9178	1	19.7449	3.2	8.92	59.7	2.5	153	3.8	8.5	6.8		77	11.4	199	135	148	1500	2	2.5	2.5	114.141	113.139	0.64	0.68	51.9	47.9
183	42.1452	0	25.6931	2.8	8.38	60.3	2.4	161	4.8	8.4	4.3			11.1	199	138	136	3000	1	1	0	60.1787	82.5608	0.75	0.66	43.5	42.7
184	69.6247	1	19.8828	4.8	9.88	90.8	2.2	86	4.4	9.9	2.3		85	11.5	113	115	159	7500	1	2	3	88.5018	126.026	0.68	0.78	49.2	48.9
185	78.7973	1	22.8085	3.7	8.45	62.5	2.5	14	4.3	8.7	6	0.46	107	11.3	171	165	154	9000	1	4	3	147.532	129.23	0.69	0.68	53.8	50
186	66.2082	1	20.6511	3.5	10.06	52.3	2.4	178	4.4	8.6	4.3	0.05	65	11.1	204	139	164	3750	1	3	2	126.858	115.249	0.67	0.68	46.6	44
187	62.1671	0	23.5628	3.4	8.43	26.7	2.6	57	5	9.5	4			11.2	154	135	154	1500	1	4	2.5	166.141	142.276	0.61	0.65	51.2	51.3
188	62.0438	1	22.2642	3.6	12.72	62.9	2.6	135	5.4	8.1	6.8	0.05	97	10	186	143	124	7500	1	3	3	125.628	134.86	0.66	0.62	48.7	46.8
189	71.7315	0	21.121	4.3	9.67	34.2	2.3	104	3.5	9.4	4.6	0.31		9.7	141	129	118	3000	1	4	2.5	147.062	98.1292	0.77	0.72	62.9	55.2
190	56.3068	0	20.5778	3.8	10.25	85.2	2.2	395	4.4	9.1	4.6		90	10.5	151	145	127	4500	1	2.5	2.5	99.1805	93.4659	0.73	0.74	41.7	40.4
191	68.4959	1	23.8248	3.4	7.95	57	2.3	236	4.6	8.9	3.4	0.05	53	11	175	147	159	2250	1	2	2.5	92.0208	111.139	0.73	0.55	53.1	48
192	82.4877	1	18.2716	4.1	12.61	49.7	2.4	100	4.8	10.2	4.2	0.05	68	11.4	181	123	122	2750	1	2	2	133.504	103.541	0.68	0.77	46.6	45
193	63.7863	1	22.7666	3.6	10.89	76	2.3	48	3.4	8.7	4.7	0.05		9.9	150	195	154	7500	1	2.5	1.5	105.141	127.096	0.69	0.74	48	50
194	61.7726	1	18.3556	3.6	8.61	46.4	2.8	288	4.8	9.8	2.5	1.06	80	12.4	167	92	189	4500	1	2.5	2.5	112.951	115.719	0.65	0.64	50	51
195	70.4767	1	21.5019	3.8	9.53	85.3	2.7	232	4.9	9.2	4.2	0.05	62	11.4	126	134	137	0	1	2	1.5	92.5422	101.641	0.69	0.63	51.7	50.6
196	81.3397	1	18.4697	3.4	7.53	59.4	2.8	162	3.7	8.6	6.3	1.21	106	11.2	205	179	110	4500	1	1.5	2	114.475	115.868	0.78		49.7	46.7
197	78.8822	0	23.1399	4.1	5.31	61.3	2.1	224	5.3	9.1	5.6	0.09	147	10.2	145	147	139	3750	1	3.5	2	102.944	72.664	0.63	0.66	54.4	44.5
198	64.1863	1	27.5076	3.7	8.48	48.3	2.1	8	3.3	8.5	6.5	0.05	86	11.9	158	151	136	3000	1	3	3	166.169	156.435	0.7	0.74	58.6	54.2
199	64.3808	1	41.3073	4.2	11.91	48.4	2.8		4.4	8.2	4.7	4.8	108	10.8	190	164	163	3000	1	4	2.5	199.892	178.759	0.2	0.21	50.9	47.6
200	48.0027	1	23.2226	3.4	7.9	59.2	2.8	300	4.2	9.8	5.1	0.1		9.9	185	171	156	7500	1	3.5	2	115.441	61.8787	0.71	0.66	54.9	45.6
201	63.0027	1	20.0611	4	9.31	61.6	2.6	42	3.7	8.7	5.2	0.05		11.7	140	144	143	3750	2	3	2	123.063	115.491	0.75	0.72	45.3	49
202	85.2384	1	33.6696	3.6	8.04	53.2	3.5	93	3.6	9.8	3.1	4.86	86	10.4	184	119	105	6000	1	4	3	174.307	133.572	0.66	0.54	54.1	50.3
203	83.0603	0	20.4967	3.8	10.45	65.3	2	240	4.1	9.2	4.9	0.05	78	11.7	146	129	134	750	1	2	2	132.214	123.591	0.51	0.55	63.1	64
204	61.2986	1	19.7239	3.9	7.99	61.1	2.7	108	5	9.1	4.1	0.05	57	10.9	151	129	162	9000	1	3	3	151.099	156.77	0.44	0.51	47.9	46.6
205	59.1973	0	19.1406	3.6	11.52	70.7	2.2	98	4.1	8.8	5.5			10.8	208	135	137	6000	1	3	2	135.073	114.423	0.73	0.73	56.7	44.9
206	55.3014	1	25.0278	3.6	10.25	55.3	2.5	137	3.2	9.4	5.7	0.06	100	10.6	166	137	143	7500	1	3.5	2	106.361	74.9191	0.67	0.63	51.6	42
207	78.1397	1	21.3058	3.2	8.21	63.3	2.6	171	2.9	9.1	4.1	0.1	120	10.3	114	214	162	6000	1	2.5	1.5	106.887	136.236	0.65	0.64	40.1	38.5
208	79.5342	1	29.8376	3.2	8.41	65.8	2.3	21	3.7	7.8	6.1	0.13	98	11.1	116	178	180	9000	1	4	2.5	121.483	112.967	0.71	0.66	53.2	61.6
209	62.4521	1	18.0232	3.9	7.1	60.3	2.5	237	4.6	8.9	5.1	0.05	87	11	169	140	119	1500	1	3.5	2.5	111.971	89.9393	0.78	0.76	46.6	47.4
210	69.5699	1	22.0181	3.7	12.59	56.9	2.7	234	5.5	8.2	4.8	0.1	40	10.7	160	134	141	4500	1	4	2.5	158.282	112.739	0.73	0.75	56.8	47.6
211	79.7288	0	24.648	3.8	7.98	47.9		187	5.6	9.5	4.1	0.1	112	10.3	171	125	166	3000	1	2.5	2	111.49	94.6161	0.77	0.67	54.1	45.8
212	72.9425	0	19.3631	3.3	8.44	54.2	2.8	110	3.5	9.7	4.6	0.05	42	11.9	169	148	105	750	1	3	3	129.35	120.012	0.65	0.62	43.8	50.8
213	68.9096	1	21.0703	3.9	9.33	68.3	2.4	157	4.1	8.9	5.7	0.05	17	11.3	177	117	181	9000	1	2	2	91.4449	103.652	0.66	0.64	45.4	48.5
214	75.4904	1	25.7317	3.6	6.19	51.2	2.3	90	4.1	8.9	4.2	0.16	118	10.5	177	141	162	3750	1	4	2.5	131.585	104.46	0.7	0.68	54.4	52.3
215	77.0932	1	30.1931	3.7	10.51	56.1	2		4	9.3	5.1	0.05	88	10.9	165	145	146	4500	2	1	0	55.4121	81.3536	0.78	0.78	43	41.6
216	73.3342	1	19.8825	3.3	7.16	56.1	2.3		3.5	8.5	5.4	0.16	69	11.6	210	148	194	6000	1	3	3	135.514	131.085	0.65	0.66	57.9	51.8
217	58.2274	0	20.1041	3.9	11.35	65.5		145	3.8	8.6	4.9	0.05	100	10.2	169	136	154	2250	1	2	2	83.7289	97.3005	0.78	0.77	55.7	47.8
218	87.1205	1	27.1556	3	6.65	55.7	2.7	117	4.4	8.5	6.2	0.05	70	10.8	156	140	118	750	2	1	1	68.7181	88.9758	0.64	0.64	54.5	48.9
219	39.5479	1	16.9444	3.8	6.74	67.7	2.6	6	4	9.1	3.5	0.05	95	10.7	170	142	157	9000	1	2	2	70.5589	78.3962	0.76	0.77	43.6	41.1
220	62.4	1	22.6179	3.6	6.61	49.7	2.8	177	4	8.7	4.7		57	10.5	118	110	155	0	1	3	3	158.609	141.066	0.7	0.71	56.3	51.4
221	66.989	0	22.4054	4.4	4.07	81	2.3	498	4.1	8.8	4.5	0.11	104	10.8	194	146	123	9000	1	3.5	2	103.999	93.4588	0.68	0.64	44.3	43.8
222	80.7068	0	23.5177	3.7	10.38	53.8	2.3	48	3.9	9.7	5.2	0.1	103	11.5	161	133	149	750	1	2.5	2.5	107.567	98.8297	0.64	0.69	56.3	45.5
223	64.6247	1	23.8223	3.5	9.67	50.6	2.4	86	3.9	8.3	6	1.28	100	11.5	132	127	124	0	1	2	1	97.316	96.0469	0.73	0.74	48.4	37.6
224	69.7205	1	29.7607	4.1	4.24	60.9	2.4	136	3.8	8.5	4.5	0.17	80	9.9	167	104	110	7500	1	2	2.5	88.394	105.755	0.66	0.61	45.3	46
225	55.3973	0	32.8082	3.8	7.82	54.8	2.5		4.5	9.6	4	0.05	125	11	181	121	146	3750	1	4	3	134.687	87.8132	0.62	0.66	43.7	37.4
226	79.863	1	26.5641	3.2	9.09	54.9	3.1	77	3.5	9.7	3.8	0.06		10.3	148	138	132	4500	1	4	2.5	130.139	85.4949	0.71	0.74	57.9	47.8
227	71.1123	0	20.6101	4	6.35	67.5	2.3	237	4.3	9.1	6.2	0.05	130	11.2	191	154	138	3000	1	3	3	138.154	146.088	0.77	0.65	55.5	53.1
228	44.7178	0	18.1498	3.9	5.06	77.8	2.3	210	4.4	9.5	6.3	0.11	126	10.3	159	119	150	2250	1	2	2	76.7514	92.1314	0.59	0.64	50.2	52.3
229	71.4493	1	17.8837	3.7	6.59	64.4	2.5	175	3.7	9.1	4.1	0.24	90	10.9	155	138	153	2250	1	1	1	47.5477	82.1983	0.58	0.55	45.5	48.1
230	68.126	1	17.7515	4.4	12.55	54.9	2.8	212	3.7	9.7	4.6	1.36	45	12	142	128	137	2250	1	3	4	121.17	133.634	0.43	0.53	51.2	48.1
231	46.2411	0	21.6	3.7	7.66	50.5	2	170	4.1	9.3	5.3	0.31	96	12.4	163	150	115	6000	1	4	3	132.93	83.7754	0.71	0.66	50.3	48.6
232	21.3068	1	18.1369	3.9	8.83	75.2	2.3		4.6	9.7	5.6		54	10.8	168	147	138	4500	1	2.5	3	103.653	126.712	0.7	0.69	48.1	46.3
233	57.2411	1	21.65	3.6	7.62	51.5	2.6		4	8.8	4.8	5.04	103	11.8	166	144	139	3750	1	1.5	2	104.248	140.547		0.63	48.4	48.3
234	72.8658	0	18.9695	3.5	7.06	62.8	2.5		4	9.5	5.4	0.1	72	11.1	152		159	2250	2	2.5	1.5	111.613	86.4311	0.75	0.73	46.3	47.1
235	81.7671	1	12.9934	3.4	8.08	46.1	2.3	156	4.9	8.7	5.1	0.27	97	10.8	177	157	143	9000	1	2	2	87.326	102.177	0.66	0.7	55.3	48.7
236	75.0603	0	26.3624	3.7	9.17	42.7	2.5	157	4.3	8.7	4.8	0.09	62	10.8	137	108	153	6000	1	3.5	2	110.868	81.964	0.63	0.7	60.4	54.4
237	70.274	0	23.4007	3.4	6.61	55.1	2.1	258	3.6	9	3.8	0.05	79	11.4	142	118	117	3000	1	3	3	127.144	95.8419	0.75	0.63	50	50.1
238	28.8329	1	22.6512	3.8	5.92	43.1	2	66	5.2	8.6	4.2	0.17	124	11.4	177	122	143	4500	1	3	3	189.067	161.395	0.63	0.69	47.7	45.2
239	40.5918	1	22.2304	3.4	9.05	56.2	2.6	131	4.8	8.7	4.1	0.05	53	11.1	163	117	153	4500	1	2.5	2.5	104.703	102.4	0.73	0.74	42.2	41.1
240	42.7918	1	25.4543	3.5	6.27	61.1	2.3	150	5.3	9.2	4.6	0.09	58	9.9	162	127	138	7500	1	4	2.5	214.768	158.131	0.7	0.76	49.1	44.6
